# Supplementary material for: The Change of a Medically Important Genus: Worldwide Occurrence of Genetically Diverse Novel Brucella Species in Exotic Frogs
Source: PLoS One. 2016 Dec 30;11(12):e0168872. doi: 10.1371/journal.pone.0168872 (PMC5201264; doi:10.1371/journal.pone.0168872)
Supplement: S1 Table — A maximum of two BLAST hits are given. C1 = chromosome 1; c2 = chromosome 2. (XLSX) [file pone.0168872.s001.xlsx]

## Sheet: supplementary data
query id_peg	subject id	% identity	alignment length	evalue	Refseq annotation
10RB9215c2_0934	gi|930194334|ref|WP_054183526.1|	81.68	262	2e-142	3-oxoacyl-ACP reductase [Rhizobium acidisoli].
10RB9215c2_0636	gi|642987305|ref|WP_025200368.1|	98.86	352	0.0	ABC transporter permease [Brucella inopinata].
10RB9215c2_0636	gi|496764474|ref|WP_009364216.1|	98.86	352	0.0	ABC transporter permease [Brucella sp. BO2].
10RB9215c2_0928	gi|902986017|ref|WP_049704569.1|	75.77	326	2e-172	ABC transporter permease [Devosia sp. H5989].
10RB9215c1_0202	gi|498344304|ref|WP_010658460.1|	87.63	283	0.0	ABC transporter permease [Ochrobactrum anthropi].
10RB9215c1_0202	gi|659878675|ref|WP_029925427.1|	87.28	283	0.0	ABC transporter permease [Ochrobactrum sp. UNC390CL2Tsu3S39].
10RB9215c2_0635	gi|738966429|ref|WP_036850260.1|	60.12	336	3e-136	ABC transporter permease [Photorhabdus temperata].
10RB9215c2_1137	gi|496763526|ref|WP_009363822.1|	99.70	331	0.0	ABC transporter substrate-binding protein [Brucella sp. BO2].
10RB9215c2_1137	gi|498344612|ref|WP_010658768.1|	98.49	331	0.0	ABC transporter substrate-binding protein [Ochrobactrum anthropi].
10RB9215c1_1657	gi|640666880|ref|WP_025092007.1|	94.43	287	0.0	ABC transporter substrate-binding protein [Ochrobactrum intermedium].
10RB9215c2_0760	gi|495155069|ref|WP_007879872.1|	88.28	273	1e-166	ABC transporter substrate-binding protein [Ochrobactrum sp. CDB2].
10RB9215c2_0765	gi|495787108|ref|WP_008511687.1|	98.09	157	8e-107	amidohydrolase [Brucella inopinata].
10RB9215c2_0765	gi|496766456|ref|WP_009365150.1|	98.09	157	2e-106	amidohydrolase [Brucella sp. BO2].
10RB9215c2_0762	gi|495787110|ref|WP_008511689.1|	99.69	323	0.0	amino acid ABC transporter permease [Brucella inopinata].
10RB9215c2_0762	gi|496766452|ref|WP_009365146.1|	99.38	323	0.0	amino acid ABC transporter permease [Brucella sp. BO2].
10RB9215c2_0634	gi|763456882|ref|WP_044286420.1|	99.33	297	0.0	antibiotic ABC transporter substrate-binding protein [Brucella inopinata].
10RB9215c2_0634	gi|496764476|ref|WP_009364218.1|	99.37	315	0.0	antibiotic ABC transporter substrate-binding protein [Brucella sp. BO2].
10RB9215c1_0721	gi|835589553|ref|WP_047573184.1|	85.80	176	2e-107	antirestriction protein [Methylobacterium sp. ZNC0032].
10RB9215c1_0721	gi|738331254|ref|WP_036284029.1|	88.64	176	4e-108	antirestriction protein [Methylocystis sp. ATCC 49242].
10RB9215c2_0824	gi|495401554|ref|WP_008126253.1|	58.33	372	4e-128	arabinose efflux permease family protein [Phyllobacterium sp. YR531].
10RB9215c1_1652	gi|738654855|ref|WP_036563533.1|	94.48	163	2e-108	AsnC family transcriptional regulator [Ochrobactrum anthropi].
10RB9215c1_0719	gi|501556713|ref|WP_012561216.1|	55.36	672	0.0	ATPase [Oligotropha carboxidovorans].
10RB9215c1_0719	gi|501058552|ref|WP_012109922.1|	59.26	675	0.0	ATPase [Parvibaculum lavamentivorans].
10RB9215c2_0628	gi|501039656|ref|WP_012091601.1|	87.27	165	5e-82	ATPase central domain-containing protein [Ochrobactrum anthropi].
10RB9215c2_0628	gi|493518677|ref|WP_006472875.1|	72.89	225	3e-92	ATPase central domain-containing protein [Ochrobactrum intermedium].
10RB9215c2_0969	gi|738677816|ref|WP_036577620.1|	63.90	1579	0.0	autotransporter [Ochrobactrum anthropi].
10RB9215c2_0871	gi|493010952|ref|WP_006090392.1|	46.09	358	6e-74	autotransporter-associated beta strand [Brucella abortus].
10RB9215c2_1142	gi|492981273|ref|WP_006077575.1|	61.64	1194	0.0	autotransporter-associated beta strand [Brucella abortus].
10RB9215c2_1142	gi|492981273|ref|WP_006077575.1|	73.37	1348	0.0	autotransporter-associated beta strand [Brucella abortus].
10RB9215c1_1144	gi|748594550|ref|WP_039852730.1|	100.00	128	1e-89	baseplate assembly protein [Ochrobactrum intermedium].
10RB9215c1_1145	gi|493517328|ref|WP_006471555.1|	73.52	287	6e-152	baseplate J family protein [Ochrobactrum intermedium].
10RB9215c1_1145	gi|493513113|ref|WP_006467419.1|	95.12	287	0.0	baseplate J protein [Ochrobactrum intermedium].
10RB9215c2_1133	gi|495786805|ref|WP_008511384.1|	98.49	332	0.0	branched-chain amino acid ABC transporter permease [Brucella inopinata].
10RB9215c2_1134	gi|495786803|ref|WP_008511382.1|	100.00	332	0.0	branched-chain amino acid ABC transporter permease [Brucella inopinata].
10RB9215c2_1133	gi|496763533|ref|WP_009363825.1|	99.10	332	0.0	branched-chain amino acid ABC transporter permease [Brucella sp. BO2].
10RB9215c2_1134	gi|496763530|ref|WP_009363824.1|	99.10	332	0.0	branched-chain amino acid ABC transporter permease [Brucella sp. BO2].
10RB9215c2_0927	gi|516593703|ref|WP_017968742.1|	82.99	288	3e-165	branched-chain amino acid ABC transporter permease [Rhizobium leguminosarum].
10RB9215c2_0926	gi|495784686|ref|WP_008509265.1|	99.44	355	0.0	branched-chain amino acid ABC transporter substrate-binding protein [Brucella inopinata].
10RB9215c2_0926	gi|496763773|ref|WP_009363988.1|	99.44	355	0.0	branched-chain amino acid ABC transporter substrate-binding protein [Brucella sp. BO2].
10RB9215c1_0390	gi|501465575|ref|WP_012489020.1|	29.77	383	1e-34	capsule polysaccharide biosynthesis protein family [Cellvibrio japonicus].
10RB9215c2_1131	gi|495786810|ref|WP_008511389.1|	97.97	394	0.0	carbohydrate kinase [Brucella inopinata].
10RB9215c2_1131	gi|496763538|ref|WP_009363827.1|	97.72	394	0.0	carbohydrate kinase [Brucella sp. BO2].
10RB9215c2_0865	gi|754649773|ref|WP_042034129.1|	40.87	969	0.0	catalase [Aeromonas popoffii].
10RB9215c2_0865	gi|942505151|ref|WP_055336911.1|	40.43	987	0.0	catalase [Ralstonia solanacearum].
10RB9215c1_1897	gi|754708847|ref|WP_042083947.1|	85.41	377	0.0	cell division protein Fic [alpha proteobacterium Q-1].
10RB9215c1_1897	gi|932231916|ref|WP_054302699.1|	85.15	377	0.0	cell filamentation protein Fic [Gemmobacter sp. LW-1].
10RB9215c1_1042	gi|739200092|ref|WP_037063548.1|	63.88	407	0.0	chloride channel protein [Rhizobium leguminosarum].
10RB9215c2_0878	gi|737235431|ref|WP_035219763.1|	90.30	299	0.0	chromosome partitioning protein [Agrobacterium tumefaciens].
10RB9215c2_0878	gi|500773323|ref|WP_011992930.1|	67.56	299	8e-144	chromosome partitioning protein [Xanthobacter autotrophicus].
10RB9215c2_0877	gi|737235429|ref|WP_035219761.1|	91.39	302	0.0	chromosome partitioning protein ParB [Agrobacterium tumefaciens].
10RB9215c1_1543	gi|496766436|ref|WP_009365130.1|	99.52	210	9e-147	chromosome partitioning protein ParB [Brucella sp. BO2].
10RB9215c1_1543	gi|493517360|ref|WP_006471587.1|	77.00	213	3e-106	chromosome partitioning protein ParB [Ochrobactrum intermedium].
10RB9215c2_0877	gi|500773322|ref|WP_011992929.1|	66.78	298	4e-141	chromosome partitioning protein ParB [Xanthobacter autotrophicus].
10RB9215c1_1525	gi|738656432|ref|WP_036565110.1|	95.20	125	2e-79	Clp protease ClpX [Ochrobactrum intermedium].
10RB9215c2_0879	gi|500070263|ref|WP_011746450.1|	78.12	96	3e-40	conjugal transfer protein TrbA [Paracoccus denitrificans].
10RB9215c2_0874	gi|820892593|ref|WP_046798726.1|	53.03	66	3e-15	CopG family transcriptional regulator [Agrobacterium sp. LC34].
10RB9215c1_2137	gi|652916569|ref|WP_027170451.1|	63.85	130	1e-54	CopG family transcriptional regulator [Mesorhizobium sp. WSM3224].
10RB9215c1_2137	gi|652977244|ref|WP_027229849.1|	66.92	130	1e-58	CopG family transcriptional regulator [Phyllobacterium sp. UNC302MFCol5.2].
10RB9215c2_0874	gi|970434220|ref|WP_058715746.1|	59.09	66	7e-19	CopG family transcriptional regulator [Sphingomonas sanguinis].
10RB9215c2_1138	gi|495786800|ref|WP_008511379.1|	99.64	274	0.0	DeoR family transcriptional regulator [Brucella inopinata].
10RB9215c2_1138	gi|496763524|ref|WP_009363821.1|	99.64	274	0.0	DeoR family transcriptional regulator [Brucella sp. BO2].
10RB9215c1_1725	gi|736878783|ref|WP_034878409.1|	57.61	486	0.0	DNA methylase [Endozoicomonas montiporae].
10RB9215c1_1725	gi|920721594|ref|WP_053055618.1|	55.17	484	0.0	DNA methylase [Xanthomonas campestris].
10RB9215c1_1554	gi|503795331|ref|WP_014029325.1|	52.85	492	3e-171	DNA methylase N-4/N-6 domain-containing protein [Acidithiobacillus ferrivorans].
10RB9215c1_1161	gi|495782215|ref|WP_008506794.1|	99.63	267	0.0	DNA methyltransferase [Brucella inopinata].
10RB9215c1_1493	gi|495782215|ref|WP_008506794.1|	100.00	267	0.0	DNA methyltransferase [Brucella inopinata].
10RB9215c1_1161	gi|496766446|ref|WP_009365140.1|	99.25	267	0.0	DNA methyltransferase [Brucella sp. BO2].
10RB9215c1_1493	gi|496766446|ref|WP_009365140.1|	99.63	267	0.0	DNA methyltransferase [Brucella sp. BO2].
10RB9215c1_1554	gi|648236576|ref|WP_026017725.1|	90.02	501	0.0	DNA methyltransferase [Gluconobacter frateurii].
10RB9215c1_1039	gi|780014116|ref|WP_045437651.1|	57.86	496	0.0	DNA mismatch repair protein MutS [bacterium UASB270].
10RB9215c1_1040	gi|780014120|ref|WP_045437653.1|	67.71	96	7e-35	DNA mismatch repair protein MutS [bacterium UASB270].
10RB9215c1_1040	gi|939701094|ref|WP_054937233.1|	68.75	96	4e-35	DNA mismatch repair protein MutS [Moorella glycerini].
10RB9215c1_1039	gi|503829635|ref|WP_014063629.1|	57.46	496	0.0	DNA mismatch repair protein MutS [Thermoanaerobacter wiegelii].
10RB9215c1_2154	gi|564002268|ref|WP_023828543.1|	36.62	385	2e-48	DNA polymerase III subunit beta [Mesorhizobium sp. L103C120A0].
10RB9215c2_0802	gi|914669820|ref|WP_050660445.1|	35.48	527	8e-104	DNA repair ATPase [Gallaecimonas pentaromativorans].
10RB9215c2_0643	gi|642987309|ref|WP_025200372.1|	98.22	225	7e-150	DNA-binding response regulator [Brucella inopinata].
10RB9215c2_0643	gi|642986398|ref|WP_025199461.1|	98.67	225	5e-151	DNA-binding response regulator [Brucella sp. BO2].
10RB9215c1_1526	gi|493517345|ref|WP_006471572.1|	96.00	75	2e-44	DnaK suppressor protein [Ochrobactrum intermedium].
10RB9215c1_0210	gi|496765356|ref|WP_009364588.1|	98.04	358	0.0	dTDP-glucose 4,6-dehydratase [Brucella sp. BO2].
10RB9215c1_0210	gi|659878619|ref|WP_029925371.1|	96.09	358	0.0	dTDP-glucose 4,6-dehydratase [Ochrobactrum sp. UNC390CL2Tsu3S39].
10RB9215c1_1655	gi|493514441|ref|WP_006468724.1|	95.41	392	0.0	ectoine hydrolase DoeA [Ochrobactrum intermedium].
10RB9215c1_1655	gi|640666878|ref|WP_025092005.1|	95.92	392	0.0	ectoine hydrolase DoeA [Ochrobactrum intermedium].
10RB9215c1_1654	gi|659880831|ref|WP_029927574.1|	89.94	338	0.0	ectoine utilization protein EutC [Ochrobactrum sp. UNC390CL2Tsu3S39].
10RB9215c1_1657	gi|493517501|ref|WP_006471724.1|	93.73	287	0.0	ectoine/hydroxyectoine ABC transporter solute-binding protein [Ochrobactrum intermedium].
10RB9215c1_0208	gi|496765358|ref|WP_009364590.1|	98.98	293	0.0	glucose-1-phosphate thymidylyltransferase [Brucella sp. BO2].
10RB9215c1_0208	gi|493516916|ref|WP_006471152.1|	95.56	293	0.0	glucose-1-phosphate thymidylyltransferase [Ochrobactrum intermedium].
10RB9215c1_0727	gi|738812609|ref|WP_036703298.1|	94.61	167	1e-109	glycosidase [Paracoccus sanguinis].
10RB9215c1_1124	gi|501040216|ref|WP_012092160.1|	85.71	56	3e-24	glycoside hydrolase [Ochrobactrum anthropi].
10RB9215c1_1124	gi|640665094|ref|WP_025090295.1|	73.68	57	6e-19	glycoside hydrolase [Ochrobactrum intermedium].
10RB9215c1_0207	gi|496765359|ref|WP_009364591.1|	87.04	216	1e-142	glycosyl transferase [Brucella sp. BO2].
10RB9215c1_0389	gi|500733423|ref|WP_011982449.1|	76.15	654	0.0	glycosyl transferase [Ochrobactrum anthropi].
10RB9215c1_0207	gi|659878625|ref|WP_029925377.1|	80.28	218	3e-130	glycosyl transferase [Ochrobactrum sp. UNC390CL2Tsu3S39].
10RB9215c1_1661	gi|640666883|ref|WP_025092010.1|	92.67	464	0.0	GntR family transcriptional regulator [Ochrobactrum intermedium].
10RB9215c1_1661	gi|665980258|ref|WP_031346218.1|	92.67	464	0.0	GntR family transcriptional regulator [Ochrobactrum sp. EGD-AQ16].
10RB9215c2_0642	gi|642987308|ref|WP_025200371.1|	97.73	529	0.0	histidine kinase [Brucella inopinata].
10RB9215c2_0642	gi|496764472|ref|WP_009364214.1|	97.54	528	0.0	histidine kinase [Brucella sp. BO2].
10RB9215c2_0831	gi|563934227|ref|WP_023810988.1|	55.92	422	4e-165	HlyD family type I secretion periplasmic adaptor subunit [Mesorhizobium sp. L2C084A000].
10RB9215c2_0831	gi|751263301|ref|WP_040973069.1|	55.22	431	1e-164	HlyD family type I secretion periplasmic adaptor subunit [Mesorhizobium sp. ORS3324].
10RB9215c1_2151	gi|503184463|ref|WP_013419124.1|	53.42	161	2e-53	HNH endonuclease [Rhodomicrobium vannielii].
10RB9215c1_2151	gi|746538951|ref|WP_039571325.1|	42.68	164	6e-33	HNH endonuclease [Sphingopyxis fribergensis].
10RB9215c1_1653	gi|916316106|ref|WP_051051152.1|	80.06	331	1e-176	hydroxyectoine utilization dehydratase EutB [Ochrobactrum intermedium].
10RB9215c1_1653	gi|917412105|ref|WP_052018817.1|	80.66	331	3e-177	hydroxyectoine utilization dehydratase EutB [Ochrobactrum sp. EGD-AQ16].
10RB9215c1_0735	gi|917181703|ref|WP_051788415.1|	50.38	395	2e-117	hypothetical protein [Acidiphilium sp. JA12-A1].
10RB9215c1_0729	gi|754678676|ref|WP_042058615.1|	91.82	110	3e-65	hypothetical protein [Acidomonas methanolica].
10RB9215c1_0733	gi|754682957|ref|WP_042062419.1|	91.30	621	0.0	hypothetical protein [Acidomonas methanolica].
10RB9215c1_0842	gi|915607122|ref|WP_050858848.1|	34.36	454	7e-75	hypothetical protein [Acidovorax avenae].
10RB9215c1_0842	gi|500117957|ref|WP_011793962.1|	34.14	454	1e-73	hypothetical protein [Acidovorax citrulli].
10RB9215c1_1964	gi|504563748|ref|WP_014750850.1|	30.94	223	2e-22	hypothetical protein [Advenella kashmirensis].
10RB9215c1_0380	gi|518025067|ref|WP_019195275.1|	51.98	202	1e-67	hypothetical protein [Afipia birgiae].
10RB9215c2_0465	gi|736502761|ref|WP_034518897.1|	68.00	75	1e-30	hypothetical protein [Agrobacterium rhizogenes].
10RB9215c1_0708	gi|490565491|ref|WP_004430512.1|	53.97	63	2e-11	hypothetical protein [Agrobacterium tumefaciens].
10RB9215c1_0715	gi|489619721|ref|WP_003524161.1|	83.15	653	0.0	hypothetical protein [Agrobacterium tumefaciens].
10RB9215c1_0972	gi|756170434|ref|WP_042618557.1|	38.56	319	2e-72	hypothetical protein [Agrobacterium tumefaciens].
10RB9215c1_2142	gi|917027644|ref|WP_051634356.1|	47.88	165	4e-32	hypothetical protein [Agrobacterium tumefaciens].
10RB9215c2_0875	gi|917189264|ref|WP_051795976.1|	60.98	205	3e-74	hypothetical protein [Agrobacterium tumefaciens].
10RB9215c1_1537	gi|506396883|ref|WP_015916602.1|	77.14	210	1e-113	hypothetical protein [Agrobacterium vitis].
10RB9215c1_1964	gi|764546662|ref|WP_044415244.1|	30.14	219	6e-23	hypothetical protein [Arcobacter anaerophilus].
10RB9215c1_2143	gi|946968325|ref|WP_055889964.1|	55.36	280	1e-87	hypothetical protein [Aureimonas sp. Leaf324].
10RB9215c1_2106	gi|738010735|ref|WP_035972117.1|	64.99	457	0.0	hypothetical protein [Bradyrhizobium sp. WSM3983].
10RB9215c1_2107	gi|653436347|ref|WP_027533798.1|	32.88	146	3e-22	hypothetical protein [Bradyrhizobium sp. WSM3983].
10RB9215c2_0110	gi|489260523|ref|WP_003168405.1|	56.72	573	0.0	hypothetical protein [Brevundimonas diminuta].
10RB9215c2_0851	gi|749295658|ref|WP_040120085.1|	97.65	85	1e-52	hypothetical protein [Brucella abortus].
10RB9215c1_0245	gi|642986953|ref|WP_025200016.1|	96.90	226	2e-142	hypothetical protein [Brucella inopinata].
10RB9215c1_0381	gi|642987291|ref|WP_025200354.1|	88.24	102	5e-62	hypothetical protein [Brucella inopinata].
10RB9215c1_0382	gi|642987290|ref|WP_025200353.1|	82.17	129	2e-53	hypothetical protein [Brucella inopinata].
10RB9215c1_0838	gi|642986990|ref|WP_025200053.1|	100.00	41	5e-20	hypothetical protein [Brucella inopinata].
10RB9215c1_0840	gi|642986953|ref|WP_025200016.1|	95.13	226	9e-139	hypothetical protein [Brucella inopinata].
10RB9215c1_1150	gi|642987047|ref|WP_025200110.1|	38.93	149	8e-19	hypothetical protein [Brucella inopinata].
10RB9215c1_1160	gi|642987050|ref|WP_025200113.1|	99.01	203	5e-145	hypothetical protein [Brucella inopinata].
10RB9215c1_1313	gi|642987068|ref|WP_025200131.1|	93.42	76	5e-45	hypothetical protein [Brucella inopinata].
10RB9215c1_1480	gi|495783003|ref|WP_008507582.1|	98.72	78	1e-50	hypothetical protein [Brucella inopinata].
10RB9215c1_1546	gi|495782207|ref|WP_008506786.1|	98.98	98	2e-64	hypothetical protein [Brucella inopinata].
10RB9215c1_2096	gi|495783198|ref|WP_008507777.1|	96.72	122	6e-82	hypothetical protein [Brucella inopinata].
10RB9215c1_2097	gi|495783201|ref|WP_008507780.1|	97.06	102	8e-65	hypothetical protein [Brucella inopinata].
10RB9215c2_0461	gi|495782207|ref|WP_008506786.1|	97.96	98	2e-63	hypothetical protein [Brucella inopinata].
10RB9215c2_0631	gi|642987301|ref|WP_025200364.1|	96.79	280	0.0	hypothetical protein [Brucella inopinata].
10RB9215c2_0632	gi|642987302|ref|WP_025200365.1|	99.57	702	0.0	hypothetical protein [Brucella inopinata].
10RB9215c2_0633	gi|642987303|ref|WP_025200366.1|	98.83	343	0.0	hypothetical protein [Brucella inopinata].
10RB9215c2_0639	gi|642987307|ref|WP_025200370.1|	98.49	3712	0.0	hypothetical protein [Brucella inopinata].
10RB9215c2_0640	gi|642987307|ref|WP_025200370.1|	92.53	616	0.0	hypothetical protein [Brucella inopinata].
10RB9215c2_0763	gi|642987388|ref|WP_025200451.1|	97.64	973	0.0	hypothetical protein [Brucella inopinata].
10RB9215c2_0827	gi|495786302|ref|WP_008510881.1|	98.01	403	0.0	hypothetical protein [Brucella inopinata].
10RB9215c2_0931	gi|642987153|ref|WP_025200216.1|	98.11	317	0.0	hypothetical protein [Brucella inopinata].
10RB9215c2_0869	gi|493308832|ref|WP_006266341.1|	27.25	477	1e-21	hypothetical protein [Brucella melitensis].
10RB9215c1_0240	gi|694108014|ref|WP_032450488.1|	89.13	138	6e-73	hypothetical protein [Brucella neotomae].
10RB9215c1_0844	gi|694108014|ref|WP_032450488.1|	89.13	138	4e-75	hypothetical protein [Brucella neotomae].
10RB9215c2_0866	gi|492875435|ref|WP_006018892.1|	43.61	227	1e-40	hypothetical protein [Brucella ovis].
10RB9215c2_0866	gi|500507856|ref|WP_011950341.1|	44.70	217	1e-40	hypothetical protein [Brucella ovis].
10RB9215c1_0838	gi|642986071|ref|WP_025199134.1|	97.56	41	1e-19	hypothetical protein [Brucella sp. BO2].
10RB9215c1_1313	gi|642986345|ref|WP_025199408.1|	93.51	77	2e-45	hypothetical protein [Brucella sp. BO2].
10RB9215c1_1542	gi|496766437|ref|WP_009365131.1|	100.00	94	3e-60	hypothetical protein [Brucella sp. BO2].
10RB9215c1_1544	gi|496766434|ref|WP_009365128.1|	100.00	118	2e-80	hypothetical protein [Brucella sp. BO2].
10RB9215c1_1546	gi|642986731|ref|WP_025199794.1|	100.00	98	5e-65	hypothetical protein [Brucella sp. BO2].
10RB9215c1_1551	gi|496766636|ref|WP_009365232.1|	86.15	231	2e-135	hypothetical protein [Brucella sp. BO2].
10RB9215c1_2096	gi|642986600|ref|WP_025199663.1|	90.16	122	2e-76	hypothetical protein [Brucella sp. BO2].
10RB9215c1_2097	gi|496765874|ref|WP_009364766.1|	96.08	102	1e-64	hypothetical protein [Brucella sp. BO2].
10RB9215c2_0461	gi|642986731|ref|WP_025199794.1|	98.98	98	4e-64	hypothetical protein [Brucella sp. BO2].
10RB9215c2_0463	gi|496766434|ref|WP_009365128.1|	100.00	118	2e-80	hypothetical protein [Brucella sp. BO2].
10RB9215c2_0467	gi|642986009|ref|WP_025199072.1|	78.72	188	1e-91	hypothetical protein [Brucella sp. BO2].
10RB9215c2_0631	gi|642986404|ref|WP_025199467.1|	97.50	280	0.0	hypothetical protein [Brucella sp. BO2].
10RB9215c2_0632	gi|642986403|ref|WP_025199466.1|	99.15	702	0.0	hypothetical protein [Brucella sp. BO2].
10RB9215c2_0633	gi|642986402|ref|WP_025199465.1|	98.83	343	0.0	hypothetical protein [Brucella sp. BO2].
10RB9215c2_0639	gi|642986400|ref|WP_025199463.1|	98.60	3712	0.0	hypothetical protein [Brucella sp. BO2].
10RB9215c2_0640	gi|642986400|ref|WP_025199463.1|	93.02	616	0.0	hypothetical protein [Brucella sp. BO2].
10RB9215c2_0763	gi|642986739|ref|WP_025199802.1|	97.84	973	0.0	hypothetical protein [Brucella sp. BO2].
10RB9215c2_0816	gi|642985961|ref|WP_025199024.1|	89.71	340	0.0	hypothetical protein [Brucella sp. BO2].
10RB9215c2_0931	gi|642986315|ref|WP_025199378.1|	98.11	317	0.0	hypothetical protein [Brucella sp. BO2].
10RB9215c2_0933	gi|496763769|ref|WP_009363984.1|	99.62	260	0.0	hypothetical protein [Brucella sp. BO2].
10RB9215c1_0244	gi|939375897|ref|WP_054919368.1|	39.84	123	4e-22	hypothetical protein [Burkholderia sp. E7m39].
10RB9215c2_0110	gi|659860213|ref|WP_029907538.1|	57.59	573	0.0	hypothetical protein [Caulobacter sp. UNC358MFTsu5.1].
10RB9215c1_0389	gi|652932020|ref|WP_027185707.1|	31.66	616	1e-76	hypothetical protein [Desulfovibrio inopinatus].
10RB9215c1_2142	gi|737092420|ref|WP_035080744.1|	40.41	339	3e-14	hypothetical protein [Devosia riboflavina].
10RB9215c2_0875	gi|921315107|ref|WP_053249432.1|	48.31	207	4e-39	hypothetical protein [Ensifer adhaerens].
10RB9215c1_1029	gi|737741967|ref|WP_035710669.1|	57.87	527	0.0	hypothetical protein [Haematobacter massiliensis].
10RB9215c1_1732	gi|737558486|ref|WP_035531119.1|	35.23	457	4e-75	hypothetical protein [Hoeflea sp. BAL378].
10RB9215c2_0816	gi|823110287|ref|WP_047031590.1|	53.57	392	1e-118	hypothetical protein [Hoeflea sp. IMCC20628].
10RB9215c1_1549	gi|516955614|ref|WP_018183095.1|	35.88	340	2e-58	hypothetical protein [Kaistia granuli].
10RB9215c1_1728	gi|944184348|ref|WP_055672960.1|	37.47	403	2e-64	hypothetical protein [Labrenzia alexandrii].
10RB9215c2_0833	gi|917321853|ref|WP_051928565.1|	45.19	478	2e-105	hypothetical protein [Maribius sp. MOLA 401].
10RB9215c1_0618	gi|496110813|ref|WP_008835320.1|	58.72	109	4e-40	hypothetical protein [Mesorhizobium alhagi].
10RB9215c1_0707	gi|835559406|ref|WP_047557757.1|	56.70	97	1e-24	hypothetical protein [Mesorhizobium sp. F7].
10RB9215c1_2143	gi|914469338|ref|WP_050590928.1|	48.76	322	6e-82	hypothetical protein [Mesorhizobium sp. L103C120A0].
10RB9215c1_2146	gi|914469311|ref|WP_050590927.1|	65.20	319	5e-154	hypothetical protein [Mesorhizobium sp. L103C120A0].
10RB9215c1_2147	gi|914469294|ref|WP_050590926.1|	59.67	181	3e-72	hypothetical protein [Mesorhizobium sp. L103C120A0].
10RB9215c1_0707	gi|563960637|ref|WP_023814738.1|	47.96	98	2e-18	hypothetical protein [Mesorhizobium sp. L2C067A000].
10RB9215c1_0541	gi|563490165|ref|WP_023709139.1|	37.96	108	4e-12	hypothetical protein [Mesorhizobium sp. LNJC380A00].
10RB9215c1_0718	gi|563472381|ref|WP_023697325.1|	84.91	53	1e-21	hypothetical protein [Mesorhizobium sp. LSJC265A00].
10RB9215c1_1122	gi|947936395|ref|WP_056596513.1|	47.14	140	6e-28	hypothetical protein [Mesorhizobium sp. Root102].
10RB9215c1_1732	gi|947438982|ref|WP_056103497.1|	50.74	544	1e-177	hypothetical protein [Mesorhizobium sp. Root157].
10RB9215c1_1731	gi|950017569|ref|WP_057145078.1|	58.50	400	6e-150	hypothetical protein [Mesorhizobium sp. Root695].
10RB9215c1_0503	gi|652671644|ref|WP_027024860.1|	24.59	305	1e-23	hypothetical protein [Mesorhizobium sp. URHA0056].
10RB9215c1_0380	gi|652884627|ref|WP_027146044.1|	50.97	206	7e-64	hypothetical protein [Mesorhizobium sp. WSM3626].
10RB9215c1_0385	gi|657248230|ref|WP_029358854.1|	57.41	108	2e-28	hypothetical protein [Methylobacterium sp. L2-4].
10RB9215c1_2154	gi|947618278|ref|WP_056281303.1|	30.81	344	5e-32	hypothetical protein [Methylobacterium sp. Leaf108].
10RB9215c1_0241	gi|947488729|ref|WP_056152953.1|	31.44	353	6e-49	hypothetical protein [Methylobacterium sp. Leaf92].
10RB9215c1_0715	gi|515485600|ref|WP_016918868.1|	77.97	649	0.0	hypothetical protein [Methylocystis parvus].
10RB9215c1_0718	gi|919196303|ref|WP_052751804.1|	77.36	53	4e-19	hypothetical protein [Neorhizobium galegae].
10RB9215c1_1030	gi|740807560|ref|WP_038592843.1|	59.41	239	1e-94	hypothetical protein [Neorhizobium galegae].
10RB9215c1_0722	gi|874095246|ref|WP_048649054.1|	64.79	71	4e-27	hypothetical protein [Nitratireductor sp. ZZ-1].
10RB9215c1_0383	gi|908625297|ref|WP_049769330.1|	47.97	444	2e-101	hypothetical protein [Nitrobacter hamburgensis].
10RB9215c1_0714	gi|948231187|ref|WP_056888859.1|	31.86	204	8e-14	hypothetical protein [Nocardioides sp. Soil777].
10RB9215c1_0714	gi|948231187|ref|WP_056888859.1|	42.44	410	6e-91	hypothetical protein [Nocardioides sp. Soil777].
10RB9215c2_0818	gi|916620322|ref|WP_051227413.1|	56.27	279	1e-96	hypothetical protein [Oceanospirillum beijerinckii].
10RB9215c1_0735	gi|918451858|ref|WP_052502939.1|	98.50	401	0.0	hypothetical protein [Ochrobactrum anthropi].
10RB9215c1_0736	gi|759002226|ref|WP_043061713.1|	100.00	126	3e-85	hypothetical protein [Ochrobactrum anthropi].
10RB9215c1_0737	gi|759002225|ref|WP_043061712.1|	100.00	201	3e-146	hypothetical protein [Ochrobactrum anthropi].
10RB9215c1_0738	gi|759002224|ref|WP_043061711.1|	100.00	165	4e-117	hypothetical protein [Ochrobactrum anthropi].
10RB9215c1_0739	gi|759002223|ref|WP_043061710.1|	100.00	253	0.0	hypothetical protein [Ochrobactrum anthropi].
10RB9215c1_0741	gi|918451857|ref|WP_052502938.1|	100.00	136	2e-90	hypothetical protein [Ochrobactrum anthropi].
10RB9215c1_0743	gi|759002215|ref|WP_043061702.1|	96.80	125	8e-84	hypothetical protein [Ochrobactrum anthropi].
10RB9215c1_0744	gi|759002214|ref|WP_043061701.1|	91.89	111	2e-68	hypothetical protein [Ochrobactrum anthropi].
10RB9215c1_0968	gi|759002280|ref|WP_043061765.1|	62.67	75	4e-26	hypothetical protein [Ochrobactrum anthropi].
10RB9215c1_1122	gi|753790146|ref|WP_041545789.1|	90.34	145	1e-88	hypothetical protein [Ochrobactrum anthropi].
10RB9215c1_1125	gi|753789511|ref|WP_041545154.1|	83.56	73	1e-34	hypothetical protein [Ochrobactrum anthropi].
10RB9215c1_1129	gi|753789512|ref|WP_041545155.1|	45.50	222	2e-63	hypothetical protein [Ochrobactrum anthropi].
10RB9215c1_1146	gi|501039607|ref|WP_012091552.1|	72.00	250	1e-129	hypothetical protein [Ochrobactrum anthropi].
10RB9215c1_1147	gi|501039606|ref|WP_012091551.1|	67.44	172	2e-77	hypothetical protein [Ochrobactrum anthropi].
10RB9215c1_1503	gi|498346033|ref|WP_010660189.1|	90.00	70	1e-34	hypothetical protein [Ochrobactrum anthropi].
10RB9215c1_1727	gi|738685861|ref|WP_036585556.1|	68.39	193	6e-82	hypothetical protein [Ochrobactrum anthropi].
10RB9215c1_1728	gi|738685864|ref|WP_036585557.1|	46.68	407	5e-104	hypothetical protein [Ochrobactrum anthropi].
10RB9215c1_0381	gi|493518165|ref|WP_006472372.1|	71.88	96	5e-44	hypothetical protein [Ochrobactrum intermedium].
10RB9215c1_0618	gi|493518163|ref|WP_006472370.1|	95.45	110	6e-71	hypothetical protein [Ochrobactrum intermedium].
10RB9215c1_0619	gi|493518162|ref|WP_006472369.1|	92.00	75	8e-39	hypothetical protein [Ochrobactrum intermedium].
10RB9215c1_0620	gi|493518161|ref|WP_006472368.1|	96.81	94	5e-57	hypothetical protein [Ochrobactrum intermedium].
10RB9215c1_0968	gi|640665047|ref|WP_025090248.1|	62.90	62	2e-18	hypothetical protein [Ochrobactrum intermedium].
10RB9215c1_0971	gi|640665034|ref|WP_025090235.1|	96.61	59	8e-33	hypothetical protein [Ochrobactrum intermedium].
10RB9215c1_0972	gi|640665035|ref|WP_025090236.1|	99.08	326	0.0	hypothetical protein [Ochrobactrum intermedium].
10RB9215c1_0973	gi|916316096|ref|WP_051051142.1|	43.02	444	4e-96	hypothetical protein [Ochrobactrum intermedium].
10RB9215c1_1132	gi|493513124|ref|WP_006467430.1|	90.91	231	6e-143	hypothetical protein [Ochrobactrum intermedium].
10RB9215c1_1133	gi|493513123|ref|WP_006467429.1|	91.29	402	0.0	hypothetical protein [Ochrobactrum intermedium].
10RB9215c1_1133	gi|493517339|ref|WP_006471566.1|	92.04	402	0.0	hypothetical protein [Ochrobactrum intermedium].
10RB9215c1_1135	gi|493513122|ref|WP_006467428.1|	93.42	365	0.0	hypothetical protein [Ochrobactrum intermedium].
10RB9215c1_1135	gi|493517338|ref|WP_006471565.1|	93.97	365	0.0	hypothetical protein [Ochrobactrum intermedium].
10RB9215c1_1136	gi|493513121|ref|WP_006467427.1|	95.08	122	5e-75	hypothetical protein [Ochrobactrum intermedium].
10RB9215c1_1136	gi|493517337|ref|WP_006471564.1|	94.26	122	2e-74	hypothetical protein [Ochrobactrum intermedium].
10RB9215c1_1137	gi|493513120|ref|WP_006467426.1|	94.39	321	0.0	hypothetical protein [Ochrobactrum intermedium].
10RB9215c1_1137	gi|493517336|ref|WP_006471563.1|	94.08	321	0.0	hypothetical protein [Ochrobactrum intermedium].
10RB9215c1_1138	gi|493517335|ref|WP_006471562.1|	89.13	46	2e-20	hypothetical protein [Ochrobactrum intermedium].
10RB9215c1_1138	gi|915407864|ref|WP_050790999.1|	50.00	124	1e-20	hypothetical protein [Ochrobactrum intermedium].
10RB9215c1_1139	gi|493513119|ref|WP_006467425.1|	100.00	79	3e-48	hypothetical protein [Ochrobactrum intermedium].
10RB9215c1_1139	gi|493517334|ref|WP_006471561.1|	100.00	79	3e-48	hypothetical protein [Ochrobactrum intermedium].
10RB9215c1_1140	gi|493513118|ref|WP_006467424.1|	96.23	159	3e-106	hypothetical protein [Ochrobactrum intermedium].
10RB9215c1_1140	gi|493517333|ref|WP_006471560.1|	96.86	159	3e-107	hypothetical protein [Ochrobactrum intermedium].
10RB9215c1_1141	gi|493513117|ref|WP_006467423.1|	92.40	171	3e-111	hypothetical protein [Ochrobactrum intermedium].
10RB9215c1_1141	gi|493517332|ref|WP_006471559.1|	88.95	172	8e-110	hypothetical protein [Ochrobactrum intermedium].
10RB9215c1_1143	gi|493513115|ref|WP_006467421.1|	90.62	64	8e-34	hypothetical protein [Ochrobactrum intermedium].
10RB9215c1_1143	gi|493517330|ref|WP_006471557.1|	87.30	63	2e-31	hypothetical protein [Ochrobactrum intermedium].
10RB9215c1_1146	gi|493518549|ref|WP_006472750.1|	72.40	250	4e-129	hypothetical protein [Ochrobactrum intermedium].
10RB9215c1_1147	gi|493518548|ref|WP_006472749.1|	69.77	172	7e-78	hypothetical protein [Ochrobactrum intermedium].
10RB9215c1_1149	gi|493517324|ref|WP_006471551.1|	60.88	294	4e-104	hypothetical protein [Ochrobactrum intermedium].
10RB9215c1_1149	gi|493518147|ref|WP_006472355.1|	53.20	359	5e-98	hypothetical protein [Ochrobactrum intermedium].
10RB9215c1_1155	gi|493518171|ref|WP_006472378.1|	94.19	155	2e-98	hypothetical protein [Ochrobactrum intermedium].
10RB9215c1_1504	gi|493517324|ref|WP_006471551.1|	54.29	396	2e-120	hypothetical protein [Ochrobactrum intermedium].
10RB9215c1_1504	gi|493518147|ref|WP_006472355.1|	55.95	395	7e-124	hypothetical protein [Ochrobactrum intermedium].
10RB9215c1_1512	gi|493513117|ref|WP_006467423.1|	91.81	171	2e-110	hypothetical protein [Ochrobactrum intermedium].
10RB9215c1_1512	gi|493517332|ref|WP_006471559.1|	88.37	172	5e-109	hypothetical protein [Ochrobactrum intermedium].
10RB9215c1_1521	gi|493513124|ref|WP_006467430.1|	93.70	540	0.0	hypothetical protein [Ochrobactrum intermedium].
10RB9215c1_1522	gi|493513125|ref|WP_006467431.1|	97.96	489	0.0	hypothetical protein [Ochrobactrum intermedium].
10RB9215c1_1523	gi|493513126|ref|WP_006467432.1|	80.49	205	5e-108	hypothetical protein [Ochrobactrum intermedium].
10RB9215c1_1524	gi|493513127|ref|WP_006467433.1|	98.99	99	3e-63	hypothetical protein [Ochrobactrum intermedium].
10RB9215c1_1524	gi|493517343|ref|WP_006471570.1|	95.96	99	4e-62	hypothetical protein [Ochrobactrum intermedium].
10RB9215c1_1525	gi|493513128|ref|WP_006467434.1|	99.20	125	1e-84	hypothetical protein [Ochrobactrum intermedium].
10RB9215c1_1527	gi|493517347|ref|WP_006471574.1|	88.15	135	9e-57	hypothetical protein [Ochrobactrum intermedium].
10RB9215c1_1527	gi|915407865|ref|WP_050791000.1|	91.85	135	4e-60	hypothetical protein [Ochrobactrum intermedium].
10RB9215c1_1530	gi|493513133|ref|WP_006467439.1|	99.20	125	3e-83	hypothetical protein [Ochrobactrum intermedium].
10RB9215c1_1530	gi|493517350|ref|WP_006471577.1|	98.40	125	1e-82	hypothetical protein [Ochrobactrum intermedium].
10RB9215c1_1531	gi|493513134|ref|WP_006467440.1|	94.59	74	2e-41	hypothetical protein [Ochrobactrum intermedium].
10RB9215c1_1531	gi|493517351|ref|WP_006471578.1|	93.24	74	1e-40	hypothetical protein [Ochrobactrum intermedium].
10RB9215c1_1532	gi|493513135|ref|WP_006467441.1|	93.06	216	6e-147	hypothetical protein [Ochrobactrum intermedium].
10RB9215c1_1532	gi|493517352|ref|WP_006471579.1|	91.20	216	8e-143	hypothetical protein [Ochrobactrum intermedium].
10RB9215c1_1533	gi|493513136|ref|WP_006467442.1|	97.38	229	4e-151	hypothetical protein [Ochrobactrum intermedium].
10RB9215c1_1533	gi|493517353|ref|WP_006471580.1|	95.20	229	3e-148	hypothetical protein [Ochrobactrum intermedium].
10RB9215c1_1534	gi|493517354|ref|WP_006471581.1|	81.72	93	1e-50	hypothetical protein [Ochrobactrum intermedium].
10RB9215c1_1534	gi|748594558|ref|WP_039852738.1|	92.47	93	1e-56	hypothetical protein [Ochrobactrum intermedium].
10RB9215c1_1538	gi|493513139|ref|WP_006467445.1|	90.62	96	1e-58	hypothetical protein [Ochrobactrum intermedium].
10RB9215c1_1538	gi|493517356|ref|WP_006471583.1|	90.53	95	9e-58	hypothetical protein [Ochrobactrum intermedium].
10RB9215c1_1539	gi|493513140|ref|WP_006467446.1|	88.42	95	1e-47	hypothetical protein [Ochrobactrum intermedium].
10RB9215c1_1539	gi|493517357|ref|WP_006471584.1|	87.37	95	2e-53	hypothetical protein [Ochrobactrum intermedium].
10RB9215c1_1540	gi|493517358|ref|WP_006471585.1|	85.63	348	0.0	hypothetical protein [Ochrobactrum intermedium].
10RB9215c1_1542	gi|493513143|ref|WP_006467449.1|	97.85	93	9e-58	hypothetical protein [Ochrobactrum intermedium].
10RB9215c1_1544	gi|493513145|ref|WP_006467451.1|	83.05	118	5e-67	hypothetical protein [Ochrobactrum intermedium].
10RB9215c2_0463	gi|493513145|ref|WP_006467451.1|	83.05	118	5e-67	hypothetical protein [Ochrobactrum intermedium].
10RB9215c2_0467	gi|640665055|ref|WP_025090256.1|	60.17	118	6e-36	hypothetical protein [Ochrobactrum intermedium].
10RB9215c2_0468	gi|640665052|ref|WP_025090253.1|	95.24	63	1e-36	hypothetical protein [Ochrobactrum intermedium].
10RB9215c2_1141	gi|640665549|ref|WP_025090734.1|	55.14	954	3e-115	hypothetical protein [Ochrobactrum intermedium].
10RB9215c2_1141	gi|640665549|ref|WP_025090734.1|	81.12	2415	0.0	hypothetical protein [Ochrobactrum intermedium].
10RB9215c1_0241	gi|640414565|ref|WP_024896935.1|	34.18	395	2e-63	hypothetical protein [Ochrobactrum rhizosphaerae].
10RB9215c1_0242	gi|640414563|ref|WP_024896934.1|	54.82	467	0.0	hypothetical protein [Ochrobactrum rhizosphaerae].
10RB9215c1_0244	gi|640414563|ref|WP_024896934.1|	38.35	133	9e-27	hypothetical protein [Ochrobactrum rhizosphaerae].
10RB9215c1_0382	gi|640414321|ref|WP_024896824.1|	72.41	145	2e-56	hypothetical protein [Ochrobactrum rhizosphaerae].
10RB9215c1_0383	gi|640414320|ref|WP_024896823.1|	69.14	243	5e-105	hypothetical protein [Ochrobactrum rhizosphaerae].
10RB9215c1_0384	gi|640414318|ref|WP_024896822.1|	86.96	92	6e-47	hypothetical protein [Ochrobactrum rhizosphaerae].
10RB9215c1_1030	gi|640416051|ref|WP_024897560.1|	92.74	234	1e-153	hypothetical protein [Ochrobactrum rhizosphaerae].
10RB9215c1_1031	gi|640416104|ref|WP_024897577.1|	93.87	163	4e-109	hypothetical protein [Ochrobactrum rhizosphaerae].
10RB9215c1_1032	gi|640420126|ref|WP_024899198.1|	39.16	166	2e-28	hypothetical protein [Ochrobactrum rhizosphaerae].
10RB9215c1_1032	gi|640421522|ref|WP_024899738.1|	41.56	154	2e-28	hypothetical protein [Ochrobactrum rhizosphaerae].
10RB9215c1_1129	gi|738659375|ref|WP_036568053.1|	48.70	230	3e-74	hypothetical protein [Ochrobactrum rhizosphaerae].
10RB9215c1_2135	gi|738659991|ref|WP_036568669.1|	63.77	69	3e-22	hypothetical protein [Ochrobactrum rhizosphaerae].
10RB9215c2_0464	gi|495153055|ref|WP_007877861.1|	94.62	93	3e-57	hypothetical protein [Ochrobactrum sp. CDB2].
10RB9215c1_1123	gi|917079883|ref|WP_051686595.1|	63.86	83	3e-28	hypothetical protein [Ochrobactrum sp. UNC390CL2Tsu3S39].
10RB9215c1_1125	gi|659877621|ref|WP_029924382.1|	68.49	73	2e-29	hypothetical protein [Ochrobactrum sp. UNC390CL2Tsu3S39].
10RB9215c2_0630	gi|659880040|ref|WP_029926784.1|	88.57	70	2e-35	hypothetical protein [Ochrobactrum sp. UNC390CL2Tsu3S39].
10RB9215c1_1044	gi|515802398|ref|WP_017233153.1|	54.10	122	9e-37	hypothetical protein [Pandoraea sp. B-6].
10RB9215c1_0722	gi|971491471|ref|WP_058899631.1|	63.38	71	9e-26	hypothetical protein [Pannonibacter phragmitetus].
10RB9215c2_0464	gi|500073972|ref|WP_011749985.1|	64.63	82	1e-23	hypothetical protein [Paracoccus denitrificans].
10RB9215c1_0720	gi|501058550|ref|WP_012109921.1|	67.94	471	0.0	hypothetical protein [Parvibaculum lavamentivorans].
10RB9215c2_0873	gi|501513602|ref|WP_012521539.1|	57.14	378	5e-138	hypothetical protein [Phenylobacterium zucineum].
10RB9215c1_2149	gi|652397362|ref|WP_026793181.1|	60.74	298	6e-125	hypothetical protein [Pleomorphomonas oryzae].
10RB9215c1_1551	gi|659839361|ref|WP_029891642.1|	38.66	238	1e-49	hypothetical protein [Polycyclovorans algicola].
10RB9215c1_1503	gi|916531622|ref|WP_051139066.1|	76.62	77	2e-32	hypothetical protein [Pseudochrobactrum sp. AO18b].
10RB9215c2_0817	gi|740656435|ref|WP_038441741.1|	42.76	290	1e-74	hypothetical protein [Pseudomonas fluorescens].
10RB9215c2_0820	gi|740656437|ref|WP_038441743.1|	48.80	502	8e-171	hypothetical protein [Pseudomonas fluorescens].
10RB9215c2_0822	gi|560512363|ref|WP_023633001.1|	39.71	345	1e-67	hypothetical protein [Pseudomonas mosselii].
10RB9215c2_0823	gi|966387972|ref|WP_058434736.1|	42.21	244	6e-64	hypothetical protein [Pseudomonas sp. ABAC61].
10RB9215c2_0821	gi|495361670|ref|WP_008086388.1|	39.26	135	2e-27	hypothetical protein [Pseudomonas sp. GM80].
10RB9215c2_0818	gi|916822308|ref|WP_051429364.1|	56.12	278	2e-96	hypothetical protein [Pseudomonas sp. LAMO17WK12:I2].
10RB9215c2_0823	gi|568203099|ref|WP_024077463.1|	41.53	248	2e-63	hypothetical protein [Pseudomonas sp. TKP].
10RB9215c1_1048	gi|497745505|ref|WP_010059689.1|	50.56	178	7e-53	hypothetical protein [Rhizobium etli].
10RB9215c1_1048	gi|746594726|ref|WP_039620940.1|	51.65	182	2e-54	hypothetical protein [Rhizobium etli].
10RB9215c1_1049	gi|740904811|ref|WP_038690059.1|	53.87	594	0.0	hypothetical protein [Rhizobium etli].
10RB9215c1_1049	gi|746594728|ref|WP_039620942.1|	54.71	594	0.0	hypothetical protein [Rhizobium etli].
10RB9215c1_1050	gi|740904811|ref|WP_038690059.1|	41.98	243	6e-55	hypothetical protein [Rhizobium etli].
10RB9215c1_1050	gi|746594728|ref|WP_039620942.1|	40.33	243	2e-50	hypothetical protein [Rhizobium etli].
10RB9215c1_1051	gi|489676548|ref|WP_003580786.1|	31.69	183	2e-14	hypothetical protein [Rhizobium leguminosarum].
10RB9215c1_1051	gi|489676548|ref|WP_003580786.1|	37.36	182	5e-20	hypothetical protein [Rhizobium leguminosarum].
10RB9215c2_0627	gi|518893134|ref|WP_020049009.1|	57.95	88	1e-24	hypothetical protein [Rhizobium leguminosarum].
10RB9215c2_0802	gi|516622943|ref|WP_017997730.1|	48.26	518	0.0	hypothetical protein [Rhizobium leguminosarum].
10RB9215c2_0465	gi|517730184|ref|WP_018900392.1|	65.22	69	1e-25	hypothetical protein [Rhizobium sp. 2MFCol3.1].
10RB9215c1_0620	gi|495036194|ref|WP_007761726.1|	50.00	76	6e-13	hypothetical protein [Rhizobium sp. CF080].
10RB9215c1_0541	gi|739260798|ref|WP_037123770.1|	45.30	117	3e-24	hypothetical protein [Rhizobium sp. CF097].
10RB9215c2_0627	gi|739304209|ref|WP_037166799.1|	68.89	90	1e-32	hypothetical protein [Rhizobium sp. CF258].
10RB9215c1_1123	gi|947876497|ref|WP_056536868.1|	55.13	78	7e-21	hypothetical protein [Rhizobium sp. Root1220].
10RB9215c1_1150	gi|505153405|ref|WP_015340507.1|	66.67	87	2e-30	hypothetical protein [Rhizobium tropici].
10RB9215c1_1729	gi|835677986|ref|WP_047611061.1|	58.44	77	2e-26	hypothetical protein [Rhizobium tropici].
10RB9215c1_1729	gi|835682948|ref|WP_047613756.1|	65.75	73	3e-27	hypothetical protein [Rhizobium tropici].
10RB9215c1_1731	gi|835736467|ref|WP_047638619.1|	59.69	387	1e-163	hypothetical protein [Rhizobium tropici].
10RB9215c1_2147	gi|503184465|ref|WP_013419126.1|	58.96	212	2e-79	hypothetical protein [Rhodomicrobium vannielii].
10RB9215c1_2152	gi|503184462|ref|WP_013419123.1|	39.16	143	2e-25	hypothetical protein [Rhodomicrobium vannielii].
10RB9215c1_2135	gi|501487967|ref|WP_012496450.1|	58.57	70	3e-20	hypothetical protein [Rhodopseudomonas palustris].
10RB9215c2_0833	gi|916880253|ref|WP_051487309.1|	44.33	476	5e-101	hypothetical protein [Roseivivax atlanticus].
10RB9215c2_0817	gi|918204413|ref|WP_052341732.1|	50.85	295	9e-88	hypothetical protein [Salinarimonas rosea].
10RB9215c2_0819	gi|918204414|ref|WP_052341733.1|	77.05	122	8e-60	hypothetical protein [Salinarimonas rosea].
10RB9215c2_0820	gi|655990873|ref|WP_029032523.1|	56.71	499	0.0	hypothetical protein [Salinarimonas rosea].
10RB9215c2_0821	gi|655990874|ref|WP_029032524.1|	56.20	137	2e-43	hypothetical protein [Salinarimonas rosea].
10RB9215c2_0822	gi|655990874|ref|WP_029032524.1|	55.30	349	3e-116	hypothetical protein [Salinarimonas rosea].
10RB9215c1_0720	gi|739589530|ref|WP_037447138.1|	69.87	468	0.0	hypothetical protein [Sinorhizobium fredii].
10RB9215c1_0741	gi|916256392|ref|WP_050991473.1|	65.19	135	9e-57	hypothetical protein [Sinorhizobium fredii].
10RB9215c1_1029	gi|515838892|ref|WP_017269645.1|	69.22	510	0.0	hypothetical protein [Sinorhizobium meliloti].
10RB9215c1_1043	gi|544827749|ref|WP_021243641.1|	65.18	112	3e-44	hypothetical protein [Sphingobium baderi].
10RB9215c1_1043	gi|820804858|ref|WP_046766114.1|	65.18	112	3e-44	hypothetical protein [Sphingobium chungbukense].
10RB9215c1_0724	gi|663820926|ref|WP_030540319.1|	92.63	95	6e-56	hypothetical protein [Sphingobium sp. DC-2].
10RB9215c1_0731	gi|663820936|ref|WP_030540325.1|	96.84	190	2e-128	hypothetical protein [Sphingobium sp. DC-2].
10RB9215c1_0732	gi|663820937|ref|WP_030540326.1|	88.89	81	3e-42	hypothetical protein [Sphingobium sp. DC-2].
10RB9215c2_0873	gi|970535883|ref|WP_058804816.1|	57.18	376	5e-143	hypothetical protein [Sphingopyxis sp. H115].
10RB9215c1_0724	gi|489142524|ref|WP_003052291.1|	93.68	95	2e-56	hypothetical protein [Sphingopyxis sp. MC1].
10RB9215c1_0727	gi|489142532|ref|WP_003052299.1|	94.61	167	4e-108	hypothetical protein [Sphingopyxis sp. MC1].
10RB9215c1_0729	gi|489142538|ref|WP_003052305.1|	90.91	110	7e-64	hypothetical protein [Sphingopyxis sp. MC1].
10RB9215c1_0732	gi|750308866|ref|WP_040590837.1|	88.89	81	1e-42	hypothetical protein [Sphingopyxis sp. MC1].
10RB9215c1_2149	gi|943903845|ref|WP_055540658.1|	57.09	296	1e-117	hypothetical protein [Streptomyces neyagawaensis].
10RB9215c1_0385	gi|916283767|ref|WP_051018813.1|	52.54	118	9e-26	hypothetical protein [Thauera sp. 27].
10RB9215c1_0390	gi|922035612|ref|WP_053313211.1|	26.32	399	2e-31	hypothetical protein [Vibrio parahaemolyticus].
10RB9215c1_1502	gi|746385531|ref|WP_039428641.1|	36.31	336	2e-56	hypothetical protein [Xanthomonas vesicatoria].
10RB9215c1_0240	gi|694108193|ref|WP_032450623.1|	89.13	138	2e-74	hypothetical protein, partial [Brucella pinnipedialis].
10RB9215c1_0844	gi|694108193|ref|WP_032450623.1|	89.13	138	1e-76	hypothetical protein, partial [Brucella pinnipedialis].
10RB9215c1_1130	gi|640420978|ref|WP_024899529.1|	66.89	302	2e-120	hypothetical protein, partial [Ochrobactrum rhizosphaerae].
10RB9215c1_1131	gi|640420978|ref|WP_024899529.1|	68.35	79	3e-26	hypothetical protein, partial [Ochrobactrum rhizosphaerae].
10RB9215c1_0238	gi|656063382|ref|WP_029101145.1|	99.66	295	0.0	integrase [Brucella inopinata].
10RB9215c1_2108	gi|499215947|ref|WP_010913487.1|	50.26	390	2e-126	integrase [Mesorhizobium loti].
10RB9215c2_0469	gi|932308005|ref|WP_054310025.1|	58.80	415	8e-172	integrase [Mesorhizobium sp. 1M-11].
10RB9215c1_2128	gi|564002267|ref|WP_023828542.1|	59.84	376	9e-153	integrase [Mesorhizobium sp. L103C120A0].
10RB9215c1_0621	gi|947912634|ref|WP_056572838.1|	76.42	123	1e-62	integrase [Mesorhizobium sp. Root172].
10RB9215c1_0391	gi|749305322|ref|WP_040129473.1|	96.50	257	0.0	integrase [Ochrobactrum anthropi].
10RB9215c2_0469	gi|640665051|ref|WP_025090252.1|	95.53	425	0.0	integrase [Ochrobactrum intermedium].
10RB9215c1_0621	gi|518000520|ref|WP_019170728.1|	76.42	123	1e-62	integrase [Pseudaminobacter salicylatoxidans].
10RB9215c1_0238	gi|930053490|ref|WP_054156519.1|	56.23	297	7e-117	integrase [Rhizobium sp. AAP43].
10RB9215c1_2108	gi|503184267|ref|WP_013418928.1|	58.12	394	4e-157	integrase [Rhodomicrobium vannielii].
10RB9215c1_0372	gi|555271254|ref|WP_023251472.1|	49.57	349	1e-119	isomerase [Salmonella enterica].
10RB9215c2_0932	gi|495784696|ref|WP_008509275.1|	98.57	70	2e-40	ketosteroid isomerase [Brucella inopinata].
10RB9215c2_0932	gi|739336751|ref|WP_037199089.1|	73.53	68	2e-27	ketosteroid isomerase [Rhizobium sp. OK494].
10RB9215c1_1126	gi|501040218|ref|WP_012092162.1|	95.05	384	0.0	late control protein D [Ochrobactrum anthropi].
10RB9215c1_1128	gi|501040218|ref|WP_012092162.1|	94.34	106	4e-63	late control protein D [Ochrobactrum anthropi].
10RB9215c1_1126	gi|640420982|ref|WP_024899533.1|	82.90	386	0.0	late control protein D [Ochrobactrum rhizosphaerae].
10RB9215c1_1128	gi|640420982|ref|WP_024899533.1|	85.85	106	3e-58	late control protein D [Ochrobactrum rhizosphaerae].
10RB9215c2_1132	gi|495786807|ref|WP_008511386.1|	98.11	106	9e-71	L-rhamnose mutarotase [Brucella inopinata].
10RB9215c2_1132	gi|496763536|ref|WP_009363826.1|	98.11	106	1e-70	L-rhamnose mutarotase [Brucella sp. BO2].
10RB9215c2_0757	gi|495155073|ref|WP_007879876.1|	98.34	301	0.0	LysR family transcriptional regulator [Ochrobactrum sp. CDB2].
10RB9215c1_0730	gi|959890588|ref|WP_058161512.1|	77.98	218	2e-109	lytic transglycosylase [Pseudomonas aeruginosa].
10RB9215c1_0730	gi|917161480|ref|WP_051768192.1|	78.54	219	4e-105	lytic transglycosylase [Sphingobium sp. DC-2].
10RB9215c2_0871	gi|550001693|ref|WP_022576175.1|	45.81	358	1e-73	membrane protein, partial [Brucella abortus].
10RB9215c1_0717	gi|746167828|ref|WP_039228001.1|	62.55	235	1e-104	metal-dependent hydrolase [Bradyrhizobium japonicum].
10RB9215c1_1031	gi|501039352|ref|WP_012091298.1|	82.32	164	1e-96	metallophosphoesterase [Ochrobactrum anthropi].
10RB9215c2_0459	gi|736844273|ref|WP_034844966.1|	68.39	193	2e-87	methyltransferase type 11 [Inquilinus limosus].
10RB9215c2_0459	gi|665826467|ref|WP_031194584.1|	68.39	193	3e-87	methyltransferase type 11 [Mesorhizobium sp. LSHC420B00].
10RB9215c1_0204	gi|659878646|ref|WP_029925398.1|	73.74	556	0.0	methyltransferase type 11 [Ochrobactrum sp. UNC390CL2Tsu3S39].
10RB9215c1_1037	gi|655322847|ref|WP_028731204.1|	61.10	401	9e-167	MFS transporter [Pandoraea sp. E26].
10RB9215c2_0824	gi|966387970|ref|WP_058434734.1|	37.79	389	7e-67	MFS transporter [Pseudomonas sp. ABAC61].
10RB9215c1_1037	gi|916650464|ref|WP_051257555.1|	64.19	391	1e-170	MFS transporter [Rhodanobacter sp. OR444].
10RB9215c1_1526	gi|493513129|ref|WP_006467435.1|	94.67	75	1e-43	molecular chaperone DnaK [Ochrobactrum intermedium].
10RB9215c2_0933	gi|763456829|ref|WP_044286367.1|	98.35	242	9e-174	molybdenum cofactor biosynthesis protein F [Brucella inopinata].
10RB9215c1_1654	gi|498344511|ref|WP_010658667.1|	89.35	338	0.0	multidrug DMT transporter permease [Ochrobactrum anthropi].
10RB9215c2_0934	gi|495784698|ref|WP_008509277.1|	100.00	262	0.0	MULTISPECIES: 3-oxoacyl-ACP reductase [Brucella].
10RB9215c2_0635	gi|642986401|ref|WP_025199464.1|	99.11	338	0.0	MULTISPECIES: ABC transporter permease [Brucella].
10RB9215c2_0928	gi|495784691|ref|WP_008509270.1|	98.25	342	0.0	MULTISPECIES: ABC transporter permease [Brucella].
10RB9215c1_1502	gi|495628605|ref|WP_008353184.1|	41.36	324	7e-71	MULTISPECIES: acyltransferase 3 [Burkholderia].
10RB9215c1_1659	gi|493514437|ref|WP_006468720.1|	98.26	230	1e-156	MULTISPECIES: amino acid ABC transporter permease [Ochrobactrum].
10RB9215c1_1659	gi|498344506|ref|WP_010658662.1|	97.83	230	3e-156	MULTISPECIES: amino acid ABC transporter permease [Ochrobactrum].
10RB9215c2_0760	gi|495787116|ref|WP_008511695.1|	99.27	273	0.0	MULTISPECIES: amino acid ABC transporter substrate-binding protein [Brucella].
10RB9215c1_1652	gi|738686819|ref|WP_036586466.1|	95.71	163	4e-110	MULTISPECIES: AsnC family transcriptional regulator [Ochrobactrum].
10RB9215c2_0969	gi|496756741|ref|WP_009362933.1|	97.03	1415	0.0	MULTISPECIES: autotransporter [Brucella].
10RB9215c2_0927	gi|495784688|ref|WP_008509267.1|	100.00	288	0.0	MULTISPECIES: branched-chain amino acid ABC transporter permease [Brucella].
10RB9215c2_0879	gi|914879660|ref|WP_050743145.1|	84.34	83	5e-33	MULTISPECIES: conjugal transfer protein TraA [Shinella].
10RB9215c1_1041	gi|489966460|ref|WP_003869704.1|	45.69	313	6e-91	MULTISPECIES: DNA mismatch repair protein MutS [Thermoanaerobacter].
10RB9215c1_2106	gi|552541445|ref|WP_022999910.1|	65.52	464	0.0	MULTISPECIES: DNA packaging protein [Labrenzia].
10RB9215c1_0737	gi|652555793|ref|WP_026949379.1|	37.81	283	7e-61	MULTISPECIES: hypothetical protein [Alcanivorax].
10RB9215c1_0733	gi|738812612|ref|WP_036703301.1|	89.21	621	0.0	MULTISPECIES: hypothetical protein [Alphaproteobacteria].
10RB9215c1_0738	gi|501530973|ref|WP_012537447.1|	91.52	165	2e-107	MULTISPECIES: hypothetical protein [Bacteria].
10RB9215c1_0739	gi|501530972|ref|WP_012537446.1|	82.28	254	2e-146	MULTISPECIES: hypothetical protein [Bacteria].
10RB9215c1_1155	gi|495782214|ref|WP_008506793.1|	99.35	155	3e-104	MULTISPECIES: hypothetical protein [Brucella].
10RB9215c1_1480	gi|496222290|ref|WP_008936325.1|	100.00	78	3e-51	MULTISPECIES: hypothetical protein [Brucella].
10RB9215c1_1727	gi|496222300|ref|WP_008936335.1|	75.00	64	1e-23	MULTISPECIES: hypothetical protein [Brucella].
10RB9215c2_0014	gi|642985318|ref|WP_025198381.1|	89.74	39	1e-16	MULTISPECIES: hypothetical protein [Brucella].
10RB9215c2_0827	gi|496756049|ref|WP_009362857.1|	97.77	403	0.0	MULTISPECIES: hypothetical protein [Brucella].
10RB9215c2_0869	gi|493164163|ref|WP_006169930.1|	27.20	478	2e-21	MULTISPECIES: hypothetical protein [Brucella].
10RB9215c1_2107	gi|552541444|ref|WP_022999909.1|	50.63	158	6e-49	MULTISPECIES: hypothetical protein [Labrenzia].
10RB9215c1_0384	gi|640483283|ref|WP_024923251.1|	83.33	78	6e-37	MULTISPECIES: hypothetical protein [Mesorhizobium].
10RB9215c2_0819	gi|696318631|ref|WP_032894038.1|	56.67	120	2e-39	MULTISPECIES: hypothetical protein [Pseudomonas].
10RB9215c1_0731	gi|558637314|ref|WP_023512090.1|	96.35	192	1e-128	MULTISPECIES: hypothetical protein [Rhizobiales].
10RB9215c1_2128	gi|740160516|ref|WP_038004026.1|	38.64	383	9e-74	MULTISPECIES: integrase [Thalassobacter].
10RB9215c2_0757	gi|495787123|ref|WP_008511702.1|	100.00	301	0.0	MULTISPECIES: LysR family transcriptional regulator [Brucella].
10RB9215c1_0717	gi|936188544|ref|WP_054522788.1|	60.34	232	5e-95	MULTISPECIES: metal-dependent hydrolase [Citromicrobium].
10RB9215c1_1041	gi|490533687|ref|WP_004398859.1|	45.69	313	7e-91	MULTISPECIES: Mismatch repair ATPase (MutS family) [Thermoanaerobacter].
10RB9215c1_1724	gi|500107605|ref|WP_011783610.1|	62.31	268	8e-113	MULTISPECIES: NYN domain-containing protein [Marinobacter].
10RB9215c2_0970	gi|496756739|ref|WP_009362932.1|	97.80	227	3e-150	MULTISPECIES: O-methyltransferase [Brucella].
10RB9215c1_0725	gi|489142527|ref|WP_003052294.1|	93.18	88	1e-51	MULTISPECIES: phage transcriptional regulator, AlpA [Sphingomonadaceae].
10RB9215c1_0740	gi|501530971|ref|WP_012537445.1|	78.13	750	0.0	MULTISPECIES: topoisomerase [Bacteria].
10RB9215c1_0392	gi|653777684|ref|WP_027681592.1|	98.85	87	3e-55	MULTISPECIES: transposase [Bacteria].
10RB9215c1_1528	gi|493517348|ref|WP_006471575.1|	96.59	88	6e-53	NAD(P)+ transhydrogenase beta chain [Ochrobactrum intermedium].
10RB9215c1_1528	gi|748594556|ref|WP_039852736.1|	96.59	88	4e-53	NAD(P)+ transhydrogenase subunit beta [Ochrobactrum intermedium].
10RB9215c1_0211	gi|642986545|ref|WP_025199608.1|	94.52	292	0.0	NAD(P)-dependent oxidoreductase [Brucella sp. BO2].
10RB9215c1_0211	gi|738686182|ref|WP_036585859.1|	88.36	292	0.0	NAD(P)-dependent oxidoreductase [Ochrobactrum anthropi].
10RB9215c1_1656	gi|640666879|ref|WP_025092006.1|	94.71	340	0.0	N-alpha-acetyl diaminobutyric acid deacetylase DoeB [Ochrobactrum intermedium].
10RB9215c1_1656	gi|738656536|ref|WP_036565214.1|	94.71	340	0.0	N-alpha-acetyl diaminobutyric acid deacetylase DoeB [Ochrobactrum intermedium].
10RB9215c1_1724	gi|921167598|ref|WP_053113372.1|	61.94	268	6e-112	NYN domain-containing protein [Marinobacter sp. CP1].
10RB9215c2_0970	gi|494982467|ref|WP_007708491.1|	70.54	224	8e-113	O-methyltransferase [Sphingobium sp. AP49].
10RB9215c2_0761	gi|763456996|ref|WP_044286534.1|	98.55	415	0.0	oxidoreductase [Brucella inopinata].
10RB9215c2_0761	gi|496766451|ref|WP_009365145.1|	99.28	415	0.0	oxidoreductase [Brucella sp. BO2].
10RB9215c2_0864	gi|746537783|ref|WP_039570182.1|	41.34	329	9e-83	oxidoreductase [Ralstonia solanacearum].
10RB9215c2_0864	gi|755838721|ref|WP_042592391.1|	40.73	329	1e-82	oxidoreductase [Ralstonia solanacearum].
10RB9215c1_0728	gi|754678673|ref|WP_042058613.1|	85.08	181	8e-106	peptidase S26 [Acidomonas methanolica].
10RB9215c1_0728	gi|663820930|ref|WP_030540322.1|	85.64	181	1e-106	peptidase S26 [Sphingobium sp. DC-2].
10RB9215c1_2132	gi|498386801|ref|WP_010700764.1|	50.63	395	2e-139	peptidoglycan-binding protein [Bartonella bovis].
10RB9215c1_2132	gi|498388053|ref|WP_010702013.1|	50.63	395	2e-139	peptidoglycan-binding protein [Bartonella bovis].
10RB9215c1_1529	gi|493517349|ref|WP_006471576.1|	80.28	284	8e-166	peptidoglycan-binding protein [Ochrobactrum intermedium].
10RB9215c1_1529	gi|915407866|ref|WP_050791001.1|	78.52	284	1e-162	peptidoglycan-binding protein [Ochrobactrum intermedium].
10RB9215c1_2133	gi|736431997|ref|WP_034454103.1|	47.33	150	1e-39	phage late control protein [Bartonella henselae].
10RB9215c1_1159	gi|496766445|ref|WP_009365139.1|	99.38	324	0.0	phage late control protein [Brucella sp. BO2].
10RB9215c1_2133	gi|564002260|ref|WP_023828535.1|	55.11	176	5e-55	phage late control protein [Mesorhizobium sp. L103C120A0].
10RB9215c1_1159	gi|748594784|ref|WP_039852964.1|	97.53	324	0.0	phage late control protein [Ochrobactrum intermedium].
10RB9215c1_0245	gi|495786386|ref|WP_008510965.1|	96.90	226	5e-141	phage lysozyme [Brucella inopinata].
10RB9215c1_0840	gi|495786386|ref|WP_008510965.1|	96.02	226	2e-138	phage lysozyme [Brucella inopinata].
10RB9215c1_1132	gi|493517340|ref|WP_006471567.1|	91.74	230	9e-140	phage protein [Ochrobactrum intermedium].
10RB9215c1_1521	gi|493517340|ref|WP_006471567.1|	95.01	521	0.0	phage protein [Ochrobactrum intermedium].
10RB9215c1_1522	gi|493517341|ref|WP_006471568.1|	96.93	489	0.0	phage protein [Ochrobactrum intermedium].
10RB9215c1_1523	gi|738656430|ref|WP_036565108.1|	99.02	205	8e-140	phage protein [Ochrobactrum intermedium].
10RB9215c1_1154	gi|495782212|ref|WP_008506791.1|	99.42	172	2e-122	phage tail protein [Brucella inopinata].
10RB9215c1_1154	gi|496766440|ref|WP_009365134.1|	100.00	172	4e-123	phage tail protein [Brucella sp. BO2].
10RB9215c1_1158	gi|496766444|ref|WP_009365138.1|	95.35	86	2e-51	phage tail protein [Brucella sp. BO2].
10RB9215c1_1157	gi|493518169|ref|WP_006472376.1|	96.50	143	1e-94	phage tail protein [Ochrobactrum intermedium].
10RB9215c1_1158	gi|493518168|ref|WP_006472375.1|	93.02	86	7e-50	phage tail protein X3 [Ochrobactrum intermedium].
10RB9215c1_1156	gi|496766442|ref|WP_009365136.1|	99.34	762	0.0	phage tail tape measure protein [Brucella sp. BO2].
10RB9215c1_1130	gi|501040221|ref|WP_012092165.1|	86.09	302	7e-165	phage tail tape measure protein [Ochrobactrum anthropi].
10RB9215c1_1131	gi|501040221|ref|WP_012092165.1|	95.00	80	4e-40	phage tail tape measure protein [Ochrobactrum anthropi].
10RB9215c1_1156	gi|748594547|ref|WP_039852727.1|	88.85	762	0.0	phage tail tape measure protein [Ochrobactrum intermedium].
10RB9215c2_0468	gi|499829776|ref|WP_011510510.1|	50.94	53	1e-12	phage transcriptional regulator, AlpA [Nitrobacter hamburgensis].
10RB9215c1_1142	gi|493513116|ref|WP_006467422.1|	91.86	172	9e-111	phage-related baseplate assembly protein [Ochrobactrum intermedium].
10RB9215c1_1142	gi|493517331|ref|WP_006471558.1|	89.53	172	1e-109	phage-related baseplate assembly protein [Ochrobactrum intermedium].
10RB9215c1_1144	gi|493517329|ref|WP_006471556.1|	99.22	128	2e-89	phage-related baseplate assembly protein [Ochrobactrum intermedium].
10RB9215c1_1501	gi|493518173|ref|WP_006472380.1|	97.16	423	0.0	phage-related tail sheath protein [Ochrobactrum intermedium].
10RB9215c1_1044	gi|655322852|ref|WP_028731209.1|	53.28	122	5e-36	phosphoglycerate mutase [Pandoraea sp. E26].
10RB9215c1_0712	gi|655990604|ref|WP_029032277.1|	66.10	59	8e-19	prevent-host-death family protein [Salinarimonas rosea].
10RB9215c1_0712	gi|696521602|ref|WP_033056894.1|	76.09	46	7e-18	prevent-host-death protein [Sinorhizobium arboris].
10RB9215c1_0242	gi|494061644|ref|WP_007003724.1|	45.38	465	4e-138	probable group 2 glycosyl transferase [Roseomonas cervicalis].
10RB9215c1_1549	gi|495712745|ref|WP_008437324.1|	39.94	328	8e-62	recombinase XerC [Rhodanobacter thiooxydans].
10RB9215c1_0726	gi|935533004|ref|WP_054438439.1|	90.80	337	0.0	replication protein A [Novosphingobium sp. ST904].
10RB9215c1_0726	gi|738850894|ref|WP_036739997.1|	87.43	342	0.0	replication protein A [Paracoccus halophilus].
10RB9215c1_0734	gi|498084682|ref|WP_010398838.1|	72.84	81	3e-30	resolvase, partial [Paracoccus sp. TRP].
10RB9215c1_0716	gi|494152628|ref|WP_007092371.1|	79.25	1017	0.0	restriction endonuclease [Thalassospira xiamenensis].
10RB9215c1_1553	gi|969931194|ref|WP_058634719.1|	85.40	993	0.0	restriction endonuclease subunit R [Aureimonas ureilytica].
10RB9215c1_0716	gi|746167825|ref|WP_039227998.1|	79.63	1016	0.0	restriction endonuclease subunit R [Bradyrhizobium japonicum].
10RB9215c1_1726	gi|657916700|ref|WP_029618551.1|	86.32	819	0.0	restriction endonuclease subunit R [Rhizobium sp. MGL06].
10RB9215c1_1038	gi|653048810|ref|WP_027300405.1|	59.87	152	4e-60	RNA pyrophosphohydrolase [Rhodospirillales bacterium URHD0088].
10RB9215c1_1038	gi|916906556|ref|WP_051513269.1|	59.85	137	2e-54	RNA pyrophosphohydrolase [Skermanella stibiiresistens].
10RB9215c1_0372	gi|640127604|ref|WP_024797872.1|	49.28	349	1e-119	S-adenosylmethionine tRNA ribosyltransferase [Salmonella enterica].
10RB9215c2_0876	gi|917189268|ref|WP_051795980.1|	78.89	521	0.0	serine recombinase [Agrobacterium tumefaciens].
10RB9215c1_0734	gi|652386316|ref|WP_026782239.1|	86.42	81	9e-35	serine recombinase [Pleomorphomonas koreensis].
10RB9215c2_0876	gi|500773321|ref|WP_011992928.1|	60.32	504	0.0	serine recombinase [Xanthobacter autotrophicus].
10RB9215c2_1139	gi|495786798|ref|WP_008511377.1|	98.57	698	0.0	short chain dehydrogenase [Brucella inopinata].
10RB9215c2_1139	gi|496763522|ref|WP_009363820.1|	97.99	698	0.0	short chain dehydrogenase [Brucella sp. BO2].
10RB9215c2_1140	gi|495786797|ref|WP_008511376.1|	99.53	430	0.0	sugar isomerase [Brucella inopinata].
10RB9215c2_1140	gi|496763520|ref|WP_009363819.1|	99.77	430	0.0	sugar isomerase [Brucella sp. BO2].
10RB9215c1_1537	gi|917369770|ref|WP_051976482.1|	81.54	195	4e-113	sulfate transporter [Agrobacterium rhizogenes].
10RB9215c1_1153	gi|495782210|ref|WP_008506789.1|	97.16	423	0.0	tail protein [Brucella inopinata].
10RB9215c1_1501	gi|495782210|ref|WP_008506789.1|	99.29	423	0.0	tail protein [Brucella inopinata].
10RB9215c1_1153	gi|496766439|ref|WP_009365133.1|	99.29	423	0.0	tail protein [Brucella sp. BO2].
10RB9215c1_1157	gi|496766443|ref|WP_009365137.1|	99.30	143	8e-97	tail protein [Brucella sp. BO2].
10RB9215c1_0740	gi|759002222|ref|WP_043061709.1|	99.87	750	0.0	topoisomerase [Ochrobactrum anthropi].
10RB9215c1_0973	gi|514392851|ref|WP_016553729.1|	44.66	506	1e-113	TP901 family phage tail tape measure protein [Rhizobium grahamii].
10RB9215c1_1547	gi|918010304|ref|WP_052302890.1|	98.98	98	1e-61	transcriptional regulator [Brucella inopinata].
10RB9215c2_0460	gi|918010304|ref|WP_052302890.1|	66.38	116	2e-42	transcriptional regulator [Brucella inopinata].
10RB9215c1_1547	gi|915400926|ref|WP_050786311.1|	95.24	84	2e-47	transcriptional regulator [Brucella sp. BO2].
10RB9215c2_0460	gi|915400926|ref|WP_050786311.1|	78.16	87	1e-39	transcriptional regulator [Brucella sp. BO2].
10RB9215c1_2145	gi|736451946|ref|WP_034473760.1|	33.85	195	9e-21	transcriptional regulator [Burkholderia zhejiangensis].
10RB9215c1_0725	gi|932310358|ref|WP_054312378.1|	91.11	90	3e-52	transcriptional regulator [Mesorhizobium sp. 1M-11].
10RB9215c1_2145	gi|564002200|ref|WP_023828475.1|	33.17	199	3e-31	transcriptional regulator [Mesorhizobium sp. L103C120A0].
10RB9215c1_0970	gi|493517655|ref|WP_006471875.1|	95.45	110	1e-67	transcriptional regulator [Ochrobactrum intermedium].
10RB9215c1_0970	gi|640665033|ref|WP_025090234.1|	93.64	110	4e-66	transcriptional regulator [Ochrobactrum intermedium].
10RB9215c1_2152	gi|647190446|ref|WP_025662605.1|	39.31	145	9e-27	transcriptional regulator [Rhizobium sp. IBUN].
10RB9215c1_1541	gi|496766438|ref|WP_009365132.1|	98.21	670	0.0	transposase [Brucella sp. BO2].
10RB9215c1_0391	gi|498347384|ref|WP_010661540.1|	95.72	257	0.0	transposase [Ochrobactrum anthropi].
10RB9215c1_0387	gi|640666398|ref|WP_025091552.1|	95.00	80	1e-45	transposase [Ochrobactrum intermedium].
10RB9215c1_1540	gi|493513141|ref|WP_006467447.1|	86.49	348	0.0	transposase [Ochrobactrum intermedium].
10RB9215c1_1541	gi|493517359|ref|WP_006471586.1|	90.00	670	0.0	transposase [Ochrobactrum intermedium].
10RB9215c2_0746	gi|917412170|ref|WP_052018882.1|	93.06	173	2e-111	transposase [Ochrobactrum sp. EGD-AQ16].
10RB9215c1_0392	gi|757727974|ref|WP_042954882.1|	98.85	87	2e-55	transposase [Rhizobium leguminosarum].
10RB9215c1_0387	gi|505153335|ref|WP_015340437.1|	93.75	80	4e-45	transposase [Rhizobium tropici].
10RB9215c2_0858	gi|924895087|ref|WP_053552998.1|	71.88	128	5e-59	transposase [Sphingopyxis sp. 113P3].
10RB9215c2_0858	gi|924895717|ref|WP_053553370.1|	71.09	128	2e-58	transposase [Sphingopyxis sp. 113P3].
10RB9215c2_0746	gi|496763501|ref|WP_009363814.1|	99.43	174	5e-120	transposase, IS116/IS110/IS902 family [Brucella sp. BO2].
10RB9215c1_0204	gi|501040556|ref|WP_012092499.1|	72.35	557	0.0	type 11 methyltransferase [Ochrobactrum anthropi].
10RB9215c1_0713	gi|746167819|ref|WP_039227992.1|	77.90	801	0.0	type I restriction-modification protein subunit M [Bradyrhizobium japonicum].
10RB9215c1_0713	gi|748818900|ref|WP_040059938.1|	77.53	801	0.0	type I restriction-modification protein subunit M [Thalassospira xiamenensis].
10RB9215c2_0832	gi|563534698|ref|WP_023740858.1|	59.89	541	0.0	type I secretion protein [Mesorhizobium sp. LNJC395A00].
10RB9215c2_0832	gi|563496009|ref|WP_023714106.1|	59.89	541	0.0	type I secretion protein [Mesorhizobium sp. LSHC422A00].
10RB9215c1_1726	gi|495346487|ref|WP_008071218.1|	61.63	834	0.0	type III restriction endonuclease subunit R [Novosphingobium nitrogenifigens].
10RB9215c1_1553	gi|497813363|ref|WP_010127547.1|	89.73	993	0.0	type III restriction endonuclease subunit R [Sphingomonas sp. KC8].
10RB9215c1_1148	gi|501039605|ref|WP_012091550.1|	81.66	1107	0.0	virulence-associated protein [Ochrobactrum anthropi].
10RB9215c1_1505	gi|501039605|ref|WP_012091550.1|	81.84	1107	0.0	virulence-associated protein [Ochrobactrum anthropi].
10RB9215c1_1148	gi|493518547|ref|WP_006472748.1|	81.93	1107	0.0	virulence-associated protein [Ochrobactrum intermedium].
10RB9215c1_1505	gi|493518547|ref|WP_006472748.1|	82.11	1107	0.0	virulence-associated protein [Ochrobactrum intermedium].
10RB9215c1_1042	gi|494036599|ref|WP_006978725.1|	67.76	397	0.0	voltage-gated chloride channel protein [Chthoniobacter flavus].
10RB9215c1_2146	gi|503184466|ref|WP_013419127.1|	56.74	319	2e-126	YqaJ viral recombinase family [Rhodomicrobium vannielii].
